# Supplementary material for: Correlation of histopathological patterns of OSCC patients with tumor site and habits
Source: BMC Oral Health. 2022 Jul 23;22:305. doi: 10.1186/s12903-022-02336-6 (PMC9308193; doi:10.1186/s12903-022-02336-6)
Supplement: Supplementary file 1 — Additional file 1. Raw Data. [file 12903_2022_2336_MOESM1_ESM.xlsx]

## Sheet: OCSS-DATA
Lesion_site	Tobacco_Habits	histological_type	Age	histological_grade	Gender
1	3	2	49	1	0
1	2	2	38	1	0
1	5	2	50	1	0
1	2	1	30	1	0
1	4	1	38	1	1
1	2	2	48	1	0
3	4	3	60	0	1
1	4	2	64	1	1
1	2	2	55	1	0
1	4	2	50	1	0
1	5	2	62	0	0
1	4	3	50	1	1
1	1	2	50	1	1
1	2	2	63	1	0
1	2	2	43	1	0
1	2	2	30	1	0
1	5	2	64	1	1
1	3	1	47	1	0
1	4	1	50	1	1
1	2	1	48	0	0
1	3	1	32	1	0
1	5	1	36	1	0
1	8	1	36	1	0
1	1	1	37	0	0
1	1	1	40	1	1
1	2	2	45	1	0
1	2	1	60	3	0
3	4	4	30	1	1
1	2	1	70	1	0
1	1	1	45	1	1
1	4	1	45	1	1
2	2	1	53	1	0
7	4	3	42	0	1
1	2	2	32	1	0
4	4	1	38	1	1
1	1	1	65	1	1
1	2	1	52	1	0
1	1	1	44	1	0
2	3	1	55	1	0
2	6	1	43	1	0
2	4	1	49	0	0
2	2	1	50	1	1
2	1	1	45	1	1
6	4	2	45	1	1
6	5	4	64	1	1
8	3	2	31	1	0
3	3	3	47	1	0
6	2	2	35	1	0
3	4	2	46	1	1
1	2	2	50	1	0
3	5	2	55	0	1
1	3	2	55	1	0
3	8	2	30	1	1
3	3	2	48	1	0
4	3	2	32	1	0
2	5	2	43	1	0
3	4	2	35	1	1
7	6	3	42	1	0
6	1	1	45	1	1
3	4	1	61	1	1
1	1	1	43	1	0
2	6	5	68	1	0
3	8	2	35	0	0
3	8	2	40	1	0
1	8	2	50	1	1
5	6	2	75	1	0
3	8	2	46	1	1
1	3	2	45	1	0
3	8	2	60	1	1
4	3	2	40	1	0
3	8	2	55	1	1
1	3	2	60	1	0
4	5	1	45	1	0
1	1	1	50	1	1
5	6	1	48	0	0
4	3	5	65	1	0
4	8	2	35	1	1
1	2	1	45	1	0
4	5	1	60	1	1
5	8	2	68	1	0
2	4	2	49	1	0
2	8	2	44	1	1
5	5	2	55	0	0
2	8	2	50	1	0
1	3	2	41	1	0
3	6	2	50	1	0
4	3	2	45	1	0
3	8	2	35	1	1
3	7	2	45	1	0
1	8	4	72	1	0
2	4	1	39	1	1
3	1	1	57	1	1
8	8	2	28	1	0
7	8	1	42	1	1
2	1	1	48	1	1
2	1	4	50	1	1
2	5	4	64	1	1
2	1	3	69	0	0
2	5	2	55	1	0
2	5	2	65	1	0

## Sheet: Variable Mapping
	Label	Variable Value
Lesion_site
	buccal mucosa	1
	lower gingiva	2
	tongue	3
	retromolar trigone	4
	lip	5
	alveolar ridge	6
	hard palate	7
	floor of mouth	8
Tobacco_Habits
	multiple habits	1
	gutka	2
	naswar	3
	betel quid	4
	pan	5
	smoking	6
	alcohol	7
	No habits	8
histological_type
	conventional	1
	spindle cell	2
	verrucous	3
	papillary	4
	basaloid	5
histological_grade
	well differentiated	0
	moderately differentiated	1
	poorly differentiated	3
Gender
	male	0
	female	1
